# Supplementary material for: Structural Insights into the Staphylococcus aureus DltC-Mediated D-Alanine Transfer
Source: Biomolecules. 2025 Dec 26;16(1):44. doi: 10.3390/biom16010044 (PMC12838833; doi:10.3390/biom16010044)
Supplement: Supplementary file 1 [file biomolecules-16-00044-s001.zip]

Archive with 1 entries (1 files):
- biomolecules-4023016-supplementary.pdf
